# Supplementary material for: Proteomic Profiling Identifies MARCO in Extracellular Vesicles, as a Potential Biomarker for Leishmaniasis in HIV Co-Infection
Source: Int J Mol Sci. 2025 Jun 13;26(12):5691. doi: 10.3390/ijms26125691 (PMC12193235; doi:10.3390/ijms26125691)
Supplement: Supplementary file 1 [file ijms-26-05691-s001.zip]

Archive with 1 entries (1 files):
- ijms-3615280-supplementary.pdf
